# Supplementary material for: Screening Measures of Perinatal Mental Health and Wellbeing in Fathers: A Scoping Review
Source: Int J Environ Res Public Health. 2025 Jul 16;22(7):1126. doi: 10.3390/ijerph22071126 (PMC12294220; doi:10.3390/ijerph22071126)
Supplement: Supplementary file 1 [file ijerph-22-01126-s001.zip]

Archive with 1 entries (1 files):
- ijerph-3681468-supplementary.pdf
